# Supplementary material for: Endophytic Beauveria spp. Enhance Tomato Growth and Resistance to Botrytis cinerea via Transcriptomic Regulation
Source: J Fungi (Basel). 2025 Nov 10;11(11):799. doi: 10.3390/jof11110799 (PMC12653444; doi:10.3390/jof11110799)
Supplement: Supplementary file 1 [file jof-11-00799-s001.zip]

Archive with 1 entries (1 files):
- jof-3932767-supplementary.pdf
